# Supplementary material for: New (Iso)quinolinyl-pyridine-2,6-dicarboxamide G-Quadruplex Stabilizers. A Structure-Activity Relationship Study
Source: Pharmaceuticals (Basel). 2021 Jul 13;14(7):669. doi: 10.3390/ph14070669 (PMC8308870; doi:10.3390/ph14070669)
Supplement: Supplementary file 1 [file pharmaceuticals-14-00669-s001.zip]

Archive with 1 entries (1 files):
- pharmaceuticals-1260011-SI.pdf
